# Supplementary material for: Differential gene expression identifies a transcriptional regulatory network involving ER-alpha and PITX1 in invasive epithelial ovarian cancer
Source: BMC Cancer. 2021 Jul 3;21:768. doi: 10.1186/s12885-021-08276-8 (PMC8254236; doi:10.1186/s12885-021-08276-8)
Supplement: Supplementary file 1 — Additional file 1. [file 12885_2021_8276_MOESM1_ESM.zip]

Archive with 2 entries (2 files):
- Table S9.xlsx
- Yichao_supplemental_Tables_updated 032421.pdf
