# Supplementary material for: Differential gene expression identifies a transcriptional regulatory network involving ER-alpha and PITX1 in invasive epithelial ovarian cancer
Source: BMC Cancer. 2021 Jul 3;21:768. doi: 10.1186/s12885-021-08276-8 (PMC8254236; doi:10.1186/s12885-021-08276-8)
Supplement: Supplementary file 1 — Additional file 1. [file 12885_2021_8276_MOESM1_ESM.zip › Table S9.xlsx]

## Sheet: Sheet1
UniBind ChIP-seq data compiled for DEGs
HGSOC vs SBT								HGSOC stage II vs stage III
TF	Gene count	Gene list						TF	Gene count	Gene list
CTCF	9	AFF2,BBS12,HES2,PIFO,RPL12,RPL7A,RPS12,RPS15,SLC7A2						MYC	13	ANK1,CHST15,CLIC1,DNAJB9,ECE1,GCLC,PDGFC,PGK1,PPP1R14C,SERPINE2,SYNPO,TSPAN1,ZDHHC7
MAX	7	AFF2,HES2,RPL12,RPL7A,RPS12,RPS15,SLC7A2						MAX	11	ANK1,CHST15,CLIC1,ECE1,ENPP4,NQO1,PDGFC,PPP1R14C,SERPINE2,SYNPO,TSPAN1
TAL1	7	BBS12,HES2,RPL12,RPL7A,RPS12,RPS15,SLC7A2						CTCF	10	ANK1,CHST15,CLIC1,DNAJB9,ENPP4,PDGFC,PPP1R14C,SERPINE2,TSPAN1,ZDHHC7
TFAP2C	7	AFF2,BBS12,HES2,PIFO,RPL12,RPL7A,RPS15						JUND	10	CA12,CHST15,CLIC1,DNAJB9,NQO1,PGK1,SERPINE2,SYNPO,TSPAN1,ZDHHC7
ZNF143	7	BBS12,HES2,RPL12,RPL7A,RPS12,RPS15,SLC7A2						SPI1	10	ANK1,CHST15,CLIC1,ECE1,ENPP4,GCLC,NQO1,PDGFC,PPP1R14C,TMEM30B
BHLHE40	6	HES2,RPL12,RPL7A,RPS12,RPS15,SLC7A2						CEBPB	9	ANK1,CA12,CLIC1,DNAJB9,GCLC,NQO1,PGK1,PPP1R14C,TSPAN1
E2F6	6	BBS12,RPL12,RPL7A,RPS12,RPS15,SLC7A2						ESR1	9	ANK1,CA12,CHST15,ECE1,NQO1,PDGFC,PPP1R14C,SERPINE2,TSPAN1
FOXA1	6	BBS12,HES2,RPL12,RPL7A,RPS12,SLC7A2						TFAP2C	9	CHST15,DNAJB9,ECE1,ENPP4,PDGFC,PPP1R14C,SERPINE2,SYNPO,ZDHHC7
GATA2	6	AFF2,BBS12,HES2,RPL12,RPS12,SLC7A2						E2F1	7	CLIC1,DNAJB9,ECE1,ENPP4,PPP1R14C,SERPINE2,ZDHHC7
KLF9	6	BBS12,HES2,RPL12,RPL7A,RPS15,SLC7A2						FOS	7	CLIC1,ECE1,ENPP4,NQO1,PGK1,PPP1R14C,TSPAN1
MYC	6	HES2,RPL12,RPL7A,RPS12,RPS15,SLC7A2						NRF1	7	CLIC1,DNAJB9,ECE1,PDGFC,PPP1R14C,SERPINE2,ZDHHC7
MYCN	6	HES2,RPL12,RPL7A,RPS12,RPS15,SLC7A2						RELA	7	CHST15,PDGFC,PGK1,PPP1R14C,SERPINE2,SYNPO,TSPAN1
SP1	6	AFF2,BBS12,PIFO,RPL7A,RPS12,RPS15						RUNX1	7	ANK1,CHST15,DNAJB9,ECE1,PDGFC,PPP1R14C,ZDHHC7
AR	5	BBS12,HES2,RPL12,RPL7A,RPS12						TEAD4	7	CHST15,CLIC1,DNAJB9,PGK1,PPP1R14C,SERPINE2,ZDHHC7
E2F1	5	BBS12,RPL12,RPL7A,RPS12,SLC7A2						YY1	7	CHST15,CLIC1,DNAJB9,PPP1R14C,SERPINE2,TSPAN1,ZDHHC7
EGR1	5	BBS12,RPL12,RPL7A,RPS12,RPS15						FOXA1	6	CHST15,ECE1,ENPP4,GCLC,TSPAN1,ZDHHC7
ELF1	5	HES2,RPL12,RPL7A,RPS15,SLC7A2						FOXA2	6	CHST15,ENPP4,GCLC,NQO1,PDGFC,ZDHHC7
ETS1	5	HES2,RPL12,RPL7A,RPS12,RPS15						JUN	6	CLIC1,NQO1,PGK1,SYNPO,TSPAN1,ZDHHC7
FOXA2	5	BBS12,RPL12,RPL7A,RPS12,SLC7A2						REST	6	ANK1,CHST15,CLIC1,PDGFC,SERPINE2,TSPAN1
MXI1	5	RPL12,RPL7A,RPS12,RPS15,SLC7A2						TCF12	6	CLIC1,ECE1,GCLC,PDGFC,PGK1,SYNPO
REST	5	RPL12,RPL7A,RPS12,RPS15,SLC7A2						AR	5	CHST15,ECE1,PDGFC,TSPAN1,ZDHHC7
SP2	5	BBS12,PIFO,RPL7A,RPS12,RPS15						CREB1	5	CHST15,ECE1,PGK1,SYNPO,ZDHHC7
SPI1	5	RPL12,RPL7A,RPS12,RPS15,SLC7A2						E2F6	5	ANK1,CLIC1,DNAJB9,ECE1,SERPINE2
YY1	5	BBS12,PIFO,RPL12,RPL7A,RPS12						EBF1	5	ANK1,ENPP4,PGK1,TMEM30B,TSPAN1
CTCFL	4	BBS12,HES2,RPL7A,RPS15						GATA2	5	CHST15,CLIC1,GCLC,TSPAN1,ZDHHC7
E2F4	4	RPL12,RPL7A,RPS15,SLC7A2						NR2F1	5	DNAJB9,ECE1,PDGFC,SERPINE2,ZDHHC7
ERG	4	HES2,RPL12,RPS15,SLC7A2						SMAD3	5	CHST15,NQO1,PDGFC,PGK1,PPP1R14C
ESR1	4	HES2,RPL12,RPS15,SLC7A2						SP1	5	CHST15,CLIC1,ECE1,PDGFC,PGK1
FLI1	4	HES2,RPL12,RPS15,SLC7A2						TAL1	5	CHST15,DNAJB9,ENPP4,SYNPO,TMEM30B
HNF4A	4	HES2,RPS12,RPS15,SLC7A2						BHLHE40	4	CHST15,CLIC1,DNAJB9,SERPINE2
MYB	4	BBS12,RPL12,RPL7A,RPS12						CREM	4	PGK1,SYNPO,TSPAN1,ZDHHC7
NFKB1	4	BBS12,RPL12,RPL7A,RPS12						E2F4	4	CLIC1,ECE1,PPP1R14C,ZDHHC7
RELA	4	RPL12,RPL7A,RPS15,SLC7A2						ELF1	4	ANK1,CLIC1,NQO1,PDGFC
RUNX1	4	BBS12,RPL12,RPL7A,RPS15						ELF3	4	CHST15,ECE1,NQO1,PDGFC
TEAD4	4	HES2,RPL12,RPL7A,RPS15						FOSL2	4	CA12,CLIC1,NQO1,PGK1
ZBTB7A	4	BBS12,RPL12,RPL7A,RPS15						GABPA	4	CHST15,ENPP4,PPP1R14C,ZDHHC7
ZNF384	4	RPL12,RPL7A,RPS12,RPS15						HNF4A	4	CHST15,DNAJB9,ECE1,PDGFC
ARNT	3	HES2,RPS12,RPS15						KLF4	4	CHST15,DNAJB9,ECE1,PPP1R14C
ASCL1	3	RPL12,RPS12,RPS15						MXI1	4	ANK1,ECE1,PDGFC,SERPINE2
CREB1	3	BBS12,RPL12,SLC7A2						MYCN	4	ANK1,PDGFC,SERPINE2,ZDHHC7
CREM	3	BBS12,RPL12,RPL7A						MYOD1	4	CHST15,ECE1,ENPP4,PDGFC
ELF3	3	RPL12,RPS12,RPS15						NFKB1	4	CHST15,PDGFC,SERPINE2,SYNPO
FOXK2	3	RPL12,RPL7A,RPS12						PBX2	4	ECE1,NQO1,TSPAN1,ZDHHC7
GATA1	3	AFF2,HES2,RPS12						RFX5	4	CLIC1,ECE1,PDGFC,ZDHHC7
GATA3	3	AFF2,RPL12,RPL7A						SRF	4	ECE1,NQO1,PGK1,ZDHHC7
HIF1A	3	HES2,RPS12,RPS15						TCF3	4	CLIC1,ECE1,PGK1,ZDHHC7
HNF4G	3	RPL7A,RPS12,RPS15						TFAP2A	4	CHST15,DNAJB9,PDGFC,SERPINE2
IRF2	3	RPL7A,RPS12,RPS15						ATF1	3	SYNPO,TSPAN1,ZDHHC7
JUN	3	BBS12,RPS12,SLC7A2						ATF3	3	PGK1,SYNPO,ZDHHC7
JUND	3	BBS12,RPS15,SLC7A2						ATF7	3	SYNPO,TSPAN1,ZDHHC7
MAFF	3	RPL12,RPS12,SLC7A2						CEBPD	3	CLIC1,DNAJB9,ECE1
MNT	3	HES2,RPS12,RPS15						EGR1	3	PDGFC,PGK1,PPP1R14C
MYOD1	3	BBS12,RPS12,RPS15						ESRRA	3	DNAJB9,ECE1,TSPAN1
NR2F2	3	HES2,RPS12,RPS15						GATA1	3	CLIC1,ENPP4,SERPINE2
PAX5	3	HES2,RPL7A,RPS12						GATA3	3	CA12,CLIC1,ENPP4
PBX2	3	BBS12,RPL7A,RPS15						GFI1B	3	ECE1,NQO1,ZDHHC7
PKNOX1	3	BBS12,PIFO,RPL12						IRF1	3	CLIC1,ECE1,NQO1
RARA	3	BBS12,RPL7A,RPS12						KLF9	3	ECE1,PPP1R14C,TSPAN1
RFX5	3	BBS12,RPS12,SLC7A2						NFIC	3	PGK1,PPP1R14C,SERPINE2
SRF	3	PIFO,RPL7A,RPS12						NFYA	3	CLIC1,ECE1,ENPP4
STAT3	3	RPS12,RPS15,SLC7A2						NFYB	3	CLIC1,ECE1,ENPP4
TCF12	3	BBS12,HES2,RPL7A						NR2F2	3	ECE1,PDGFC,ZDHHC7
TP63	3	HES2,RPL7A,RPS15						NR2F6	3	CHST15,ECE1,PDGFC
ZBTB33	3	RPL12,RPL7A,RPS12						NR3C1	3	SERPINE2,TSPAN1,ZDHHC7
ATF1	2	BBS12,RPL12						PAX5	3	ECE1,ENPP4,PPP1R14C
ATF3	2	BBS12,SLC7A2						PBX3	3	CA12,ENPP4,PGK1
BACH1	2	RPS15,SLC7A2						POU2F2	3	ANK1,PGK1,SERPINE2
BATF	2	RPL7A,RPS12						POU5F1	3	ANK1,ENPP4,PDGFC
EBF1	2	RPL12,RPS15						RBPJ	3	ECE1,PDGFC,TSPAN1
ELK1	2	RPL12,RPS15						RUNX3	3	DNAJB9,ECE1,PGK1
ELK4	2	RPL12,RPS15						SNAI2	3	ENPP4,PDGFC,SYNPO
ETV1	2	RPL12,RPS15						SOX2	3	DNAJB9,GCLC,PDGFC
ETV4	2	RPL12,RPS15						SP2	3	CHST15,CLIC1,ECE1
FOS	2	RPS12,SLC7A2						STAT3	3	ENPP4,PPP1R14C,SERPINE2
GABPA	2	RPL12,RPS15						TP53	3	NQO1,PDGFC,SERPINE2
GATA4	2	HES2,SLC7A2						TP63	3	PDGFC,SERPINE2,SYNPO
GATA6	2	HES2,SLC7A2						TWIST1	3	ENPP4,NQO1,PDGFC
HSF1	2	RPL12,RPS12						ZBED1	3	CLIC1,PGK1,ZDHHC7
IRF4	2	RPS12,RPS15						ZBTB7A	3	CHST15,TSPAN1,ZDHHC7
JUNB	2	RPS12,SLC7A2						ZFX	3	DNAJB9,NQO1,ZDHHC7
KLF1	2	PIFO,RPS12						ZNF143	3	CLIC1,ECE1,ENPP4
KLF13	2	BBS12,RPL7A						CDX2	2	CA12,TMEM30B
KLF4	2	BBS12,RPL12						CEBPA	2	PPP1R14C,TSPAN1
KLF5	2	BBS12,RPS15						CTCFL	2	ANK1,CHST15
MEF2A	2	RPL12,RPS12						ERG	2	ECE1,PDGFC
NFE2	2	RPS15,SLC7A2						ETS1	2	PDGFC,PPP1R14C
NFE2L2	2	RPS15,SLC7A2						FOSL1	2	NQO1,PGK1
NFIC	2	RPS12,SLC7A2						FOXP1	2	ECE1,NQO1
NFYB	2	BBS12,PIFO						HNF4G	2	DNAJB9,PDGFC
NKX3-1	2	RPL12,RPS12						IRF3	2	CLIC1,ECE1
NR3C1	2	RPL12,RPS12						IRF4	2	CHST15,PDGFC
PBX3	2	BBS12,RPL7A						JUNB	2	NQO1,PGK1
POU5F1	2	RPL7A,RPS15						KLF1	2	CLIC1,ZDHHC7
PRDM1	2	HES2,SLC7A2						KLF13	2	TSPAN1,ZDHHC7
RBPJ	2	RPL12,RPS15						MITF	2	PDGFC,PGK1
RUNX3	2	RPL7A,RPS12						NEUROD1	2	CLIC1,TSPAN1
RXRA	2	BBS12,RPS15						NFE2	2	NQO1,PGK1
SNAI2	2	RPL12,RPS12						NFE2L2	2	CLIC1,NQO1
SOX13	2	RPL12,SLC7A2						NR1H2	2	NQO1,PGK1
SP4	2	RPL12,RPS15						SPIB	2	ECE1,ENPP4
SREBF1	2	BBS12,RPL12						TEAD1	2	CHST15,PGK1
STAT1	2	RPS15,SLC7A2						TFDP1	2	CLIC1,ECE1
TCF7L2	2	RPL12,SLC7A2						USF1	2	DNAJB9,SYNPO
TFAP4	2	BBS12,RPL12						USF2	2	SYNPO,TSPAN1
TFDP1	2	RPL7A,RPS12						ZBTB33	2	CHST15,ZDHHC7
TGIF2	2	RPL12,RPS12						ZEB1	2	CLIC1,SERPINE2
USF1	2	RPS12,SLC7A2						ZNF263	2	PDGFC,SERPINE2
USF2	2	RPS12,RPS15						ZNF384	2	DNAJB9,PGK1
ZBED1	2	RPL12,RPS12						ARNT	1	ENPP4
ZNF263	2	HES2,RPL7A						ASCL1	1	ECE1
ARID3A	1	RPL7A						ATF4	1	TSPAN1
CEBPA	1	SLC7A2						BACH1	1	NQO1
CEBPB	1	SLC7A2						BACH2	1	NQO1
CEBPD	1	HES2						BATF	1	PGK1
CEBPG	1	SLC7A2						BCL6	1	ZDHHC7
CREB3L1	1	RPS12						CEBPG	1	TSPAN1
CUX1	1	RPS12						CLOCK	1	SERPINE2
EOMES	1	BBS12						ELK4	1	ZDHHC7
ESRRA	1	RPL12						EOMES	1	SERPINE2
FOSL1	1	SLC7A2						ESR2	1	CHST15
FOSL2	1	SLC7A2						FLI1	1	ECE1
FOXO1	1	SLC7A2						FOXO1	1	CHST15
FOXP1	1	SLC7A2						FOXP2	1	PDGFC
GFI1B	1	RPL7A						HIF1A	1	CHST15
GRHL2	1	RPL12						HSF1	1	DNAJB9
IRF1	1	RPS12						IRF2	1	ZDHHC7
IRF9	1	RPS12						KLF5	1	ECE1
MAFB	1	RPS12						MAFB	1	NQO1
MAFK	1	SLC7A2						MAFF	1	NQO1
MEF2C	1	RPL12						MAFG	1	NQO1
MEIS2	1	BBS12						MAFK	1	NQO1
MITF	1	RPS12						MEF2A	1	TSPAN1
NFYA	1	BBS12						MNT	1	CLIC1
NR2F1	1	BBS12						MYB	1	ZDHHC7
NR2F6	1	RPS12						MYBL2	1	CLIC1
NR5A2	1	RPL12						NFE2L1	1	NQO1
NRF1	1	SLC7A2						NFKB2	1	SYNPO
ONECUT1	1	RPS12						NR2C2	1	ECE1
POU4F2	1	RPS15						PDX1	1	NQO1
PROX1	1	SLC7A2						PKNOX1	1	TSPAN1
RELB	1	AFF2						RELB	1	SYNPO
SIX2	1	RPS15						RXRA	1	CHST15
SMAD3	1	RPS15						SIX2	1	PPP1R14C
SOX2	1	PIFO						SREBF1	1	ZDHHC7
SOX6	1	HES2						STAT1	1	PPP1R14C
SPIB	1	RPS15						TCF7	1	CLIC1
STAT2	1	RPS12						TCF7L2	1	CHST15
STAT5A	1	RPS15						TFAP4	1	CLIC1
T	1	BBS12						TP73	1	SYNPO
TCF3	1	BBS12						VDR	1	PDGFC
TFAP2A	1	RPL12
TP53	1	HES2
TWIST1	1	BBS12
XBP1	1	RPS12
ZEB1	1	SLC7A2
ZFX	1	RPL7A
ZNF740	1	RPL7A
